# Supplementary material for: Exploring Changes in Barriers and Facilitators for Physical Activity during the Retirement Transition: A Qualitative Interview Study Based on the Behavior Change Wheel
Source: J Aging Res. 2024 Sep 16;2024:3257287. doi: 10.1155/2024/3257287 (PMC11419837; doi:10.1155/2024/3257287)
Supplement: Supplementary Materials — Supplementary file 1: Standards for Reporting Qualitative Research (SRQR) checklist. Supplementary file 2: interview protocol. [file 3257287.f1.zip]

Archive with 2 entries (2 files):
- SupplementaryFile2-interviewprotocol.pdf
- SupplementaryFile1-checklist_afterproofs.pdf
